# Supplementary material for: Characterization of Aurintricarboxylic Acid (ATA) Interactions with Plasma Transporter Protein and SARS-CoV-2 Viral Targets: Correlation of Functional Activity and Binding Energetics
Source: Life (Basel). 2022 Jun 10;12(6):872. doi: 10.3390/life12060872 (PMC9227171; doi:10.3390/life12060872)
Supplement: Supplementary file 1 [file life-12-00872-s001.zip]

Archive with 1 entries (1 files):
- life-1720422-supplementary.pdf
